# Supplementary material for: Fecal Bacterial Community Changes Associated with Isoflavone Metabolites in Postmenopausal Women after Soy Bar Consumption
Source: PLoS One. 2014 Oct 1;9(10):e108924. doi: 10.1371/journal.pone.0108924 (PMC4182758; doi:10.1371/journal.pone.0108924)
Supplement: Table S3 — Comparison of average proportion of genera in fecal samples of postmenopausal women after no-soy and soy supplementation of diets. (XLSX) [file pone.0108924.s003.xlsx]

## Sheet: Table S3
Table S3: Comparison of average proportion of genera in fecal samples of postmenopausal women after 7-days of no-soy and soy supplementation of diets
						No-Soy				Soy
Domain	Phylum	Class	Order	Family	Genus	Mean	SD	min	max	Mean	SD	min	max
Archaea	Euryarchaeota	Methanobacteria	Methanobacteriales	Methanobacteriaceae	Methanobrevibacter	9.80111e-05	0.000227345	0	0.000833631	0.000224725	0.000594043	0	0.00228634
Archaea	Euryarchaeota	Methanobacteria	Methanobacteriales	Methanobacteriaceae	Methanosphaera	3.16426e-05	0.000130466	0	0.000537924	0	0	0	0
Bacteria	Other	Other	Other	Other	Other	0.00386258	0.00384365	0.000637247	0.0173872	0.00370638	0.00470383	0.000408163	0.0210246
Bacteria	Actinobacteria	Other	Other	Other	Other	0.000109199	0.000135447	0	0.00040678	0.000105657	0.000147236	0	0.000487488
Bacteria	Actinobacteria	Actinobacteria	Other	Other	Other	2.0033e-05	4.57059e-05	0	0.000144383	9.9659e-05	0.000168105	0	0.000522193
Bacteria	Actinobacteria	Actinobacteria	Actinomycetales	Actinomycetaceae	unclassified	2.68129e-05	6.28475e-05	0	0.00020339	4.91958e-05	0.000117527	0	0.000369231
Bacteria	Actinobacteria	Actinobacteria	Actinomycetales	Actinomycetaceae	Actinomyces	0.00203501	0.0018564	0.000144519	0.00537963	0.00153574	0.00159799	9.90295e-05	0.00689983
Bacteria	Actinobacteria	Actinobacteria	Actinomycetales	Actinomycetaceae	Varibaculum	0.00037476	0.00105733	0	0.00435015	1.79335e-05	5.5642e-05	0	0.000217746
Bacteria	Actinobacteria	Actinobacteria	Actinomycetales	Corynebacteriaceae	Corynebacterium	8.66589e-05	0.000167885	0	0.000567537	9.68904e-05	0.000150347	0	0.000475851
Bacteria	Actinobacteria	Actinobacteria	Actinomycetales	Micrococcaceae	Rothia	4.49836e-05	8.43018e-05	0	0.000216779	3.88106e-05	7.11457e-05	0	0.000228432
Bacteria	Actinobacteria	Actinobacteria	Bifidobacteriales	Bifidobacteriaceae	Other	6.26353e-05	8.51496e-05	0	0.000237473	0.00019673	0.000320286	0	0.000973354
Bacteria	Actinobacteria	Actinobacteria	Bifidobacteriales	Bifidobacteriaceae	Bifidobacterium	0.044496	0.0513351	0	0.188079	0.075276	0.0949076	0	0.339526
Bacteria	Actinobacteria	Coriobacteriia	Coriobacteriales	Coriobacteriaceae	Other	0.000990102	0.000769746	0	0.00282451	0.000816566	0.000715772	0	0.00277283
Bacteria	Actinobacteria	Coriobacteriia	Coriobacteriales	Coriobacteriaceae	unclassified	0.0151335	0.0248715	0	0.0839612	0.0110027	0.0144472	0	0.0482308
Bacteria	Actinobacteria	Coriobacteriia	Coriobacteriales	Coriobacteriaceae	Adlercreutzia	0.00697228	0.0125493	0	0.046543	0.00478374	0.00568607	0	0.0176979
Bacteria	Actinobacteria	Coriobacteriia	Coriobacteriales	Coriobacteriaceae	Atopobium	4.70352e-05	8.31697e-05	0	0.000244529	3.07393e-05	7.93183e-05	0	0.000304576
Bacteria	Actinobacteria	Coriobacteriia	Coriobacteriales	Coriobacteriaceae	Collinsella	0.0472735	0.0455773	0	0.142029	0.0300868	0.046918	0	0.197663
Bacteria	Actinobacteria	Coriobacteriia	Coriobacteriales	Coriobacteriaceae	Eggerthella	0.00348208	0.00700094	0	0.0267644	0.00122459	0.00164166	0	0.00530612
Bacteria	Actinobacteria	Coriobacteriia	Coriobacteriales	Coriobacteriaceae	Slackia	0.00201216	0.0045271	0	0.0151864	0.00124162	0.0021993	0	0.00620577
Bacteria	Bacteroidetes	Bacteroidia	Bacteroidales	Bacteroidaceae	Bacteroides	0.000375402	0.000712789	0	0.00297642	0.000404595	0.000809339	0	0.00324992
Bacteria	Bacteroidetes	Bacteroidia	Bacteroidales	Porphyromonadaceae	Parabacteroides	4.95895e-05	0.000131298	0	0.000477935	7.42177e-05	0.000133748	0	0.000470588
Bacteria	Bacteroidetes	Bacteroidia	Bacteroidales	Porphyromonadaceae	Porphyromonas	1.93339e-05	7.97159e-05	0	0.000328677	0	0	0	0
Bacteria	Bacteroidetes	Bacteroidia	Bacteroidales	Prevotellaceae	Prevotella	3.35952e-05	0.00010407	0	0.00040678	1.28086e-05	5.28112e-05	0	0.000217746
Bacteria	Bacteroidetes	Bacteroidia	Bacteroidales	Rikenellaceae	unclassified	6.11087e-05	0.000173904	0	0.000714541	0.000103638	0.000145367	0	0.000399202
Bacteria	Bacteroidetes	Bacteroidia	Bacteroidales	S24-7	unclassified	1.33538e-05	5.50592e-05	0	0.000227015	5.42019e-05	0.000160183	0	0.000594813
Bacteria	Cyanobacteria	4C0d-2	YS2	unclassified	unclassified	1.70022e-05	7.01021e-05	0	0.000289038	3.8165e-05	0.000132872	0	0.000544366
Bacteria	Cyanobacteria	Chloroplast	Streptophyta	unclassified	unclassified	0.000289922	0.000727449	0	0.00283768	1.77029e-05	4.27503e-05	0	0.000152288
Bacteria	Firmicutes	Other	Other	Other	Other	0.00448297	0.00290197	0.000113507	0.00856691	0.00448647	0.0040596	0.000708617	0.0131858
Bacteria	Firmicutes	Bacilli	Other	Other	Other	0.000560119	0.000655406	0	0.00242066	0.000518604	0.000978204	0	0.00392157
Bacteria	Firmicutes	Bacilli	Bacillales	Other	Other	3.79292e-05	0.000102299	0	0.000403443	4.34667e-06	1.79218e-05	0	7.38934e-05
Bacteria	Firmicutes	Bacilli	Bacillales	Planococcaceae	Other	2.11064e-05	8.70239e-05	0	0.000358809	0	0	0	0
Bacteria	Firmicutes	Bacilli	Bacillales	Staphylococcaceae	Staphylococcus	7.93107e-05	0.000286811	0	0.00118737	8.95813e-06	3.69353e-05	0	0.000152288
Bacteria	Firmicutes	Bacilli	Gemellales	Gemellaceae	unclassified	0.000159143	0.000251107	0	0.000745763	0.000146804	0.00015421	0	0.000487488
Bacteria	Firmicutes	Bacilli	Lactobacillales	Other	Other	0.00111755	0.00135166	0	0.00538213	0.000884693	0.00128795	0	0.00405002
Bacteria	Firmicutes	Bacilli	Lactobacillales	Enterococcaceae	Other	0.0168402	0.0395929	0	0.156082	0.0259618	0.08002	0	0.328784
Bacteria	Firmicutes	Bacilli	Lactobacillales	Lactobacillaceae	Other	0.00118666	0.00417805	0	0.017348	0.000468279	0.00183893	0	0.00760267
Bacteria	Firmicutes	Bacilli	Lactobacillales	Lactobacillaceae	Lactobacillus	0.00148685	0.00187099	0	0.00679765	0.000593172	0.00105303	0	0.00409479
Bacteria	Firmicutes	Bacilli	Lactobacillales	Lactobacillaceae	Pediococcus	1.65047e-05	4.70249e-05	0	0.000158316	0.000455618	0.00187856	0	0.0077455
Bacteria	Firmicutes	Bacilli	Lactobacillales	Leuconostocaceae	unclassified	2.70974e-05	5.40082e-05	0	0.000179404	2.5377e-05	8.69854e-05	0	0.000355265
Bacteria	Firmicutes	Bacilli	Lactobacillales	Leuconostocaceae	Leuconostoc	3.69075e-05	0.000130976	0	0.000538213	6.9978e-06	2.88527e-05	0	0.000118963
Bacteria	Firmicutes	Bacilli	Lactobacillales	Streptococcaceae	Other	0.000117771	0.000351671	0	0.00143524	4.10704e-05	0.000134145	0	0.00055325
Bacteria	Firmicutes	Bacilli	Lactobacillales	Streptococcaceae	Lactococcus	0.0159034	0.0496138	0	0.2047	0.0117998	0.0288056	0	0.117842
Bacteria	Firmicutes	Bacilli	Lactobacillales	Streptococcaceae	Streptococcus	0.0776555	0.0813721	0.00131471	0.243039	0.0489575	0.0555645	0.000870985	0.205698
Bacteria	Firmicutes	Bacilli	Turicibacterales	Turicibacteraceae	Turicibacter	0.00520529	0.00650757	0	0.0233515	0.00302958	0.00637558	0	0.0260105
Bacteria	Firmicutes	Clostridia	Other	Other	Other	0.00447403	0.00754511	0	0.0240562	0.00492256	0.00897925	0	0.0323353
Bacteria	Firmicutes	Clostridia	Clostridiales	Other	Other	0.0356391	0.049942	0.00191174	0.188876	0.0323355	0.0407708	0.00122449	0.150845
Bacteria	Firmicutes	Clostridia	Clostridiales	unclassified	unclassified	0.0114204	0.0152934	0	0.0497797	0.0121429	0.019732	0	0.0667392
Bacteria	Firmicutes	Clostridia	Clostridiales	Christensenellaceae	unclassified	0.00189475	0.00388024	0	0.0120281	0.00172585	0.00435601	0	0.0155689
Bacteria	Firmicutes	Clostridia	Clostridiales	Christensenellaceae	Christensenella	4.21379e-05	8.80709e-05	0	0.000288767	3.20695e-05	8.41997e-05	0	0.000324992
Bacteria	Firmicutes	Clostridia	Clostridiales	Clostridiaceae	Other	0.0398769	0.064055	0.000318624	0.215103	0.0440896	0.0967824	0	0.336854
Bacteria	Firmicutes	Clostridia	Clostridiales	Clostridiaceae	unclassified	0.0153058	0.0257697	0	0.0887428	0.00141974	0.00218675	0	0.0077179
Bacteria	Firmicutes	Clostridia	Clostridiales	Clostridiaceae	Clostridium	0.00871664	0.0305873	0	0.126915	0.0114364	0.0438469	0	0.181478
Bacteria	Firmicutes	Clostridia	Clostridiales	Clostridiaceae	SMB53	0.127565	0.102917	0.00111518	0.374529	0.106348	0.0809646	0.000612245	0.248828
Bacteria	Firmicutes	Clostridia	Clostridiales	Dehalobacteriaceae	unclassified	4.46544e-05	0.000166416	0	0.000686866	8.15537e-05	0.000336255	0	0.00138641
Bacteria	Firmicutes	Clostridia	Clostridiales	Dehalobacteriaceae	Dehalobacterium	0.000105057	0.000175928	0	0.000537924	0.000142471	0.000292859	0	0.00108873
Bacteria	Firmicutes	Clostridia	Clostridiales	Eubacteriaceae	Anaerofustis	0.000498129	0.000774833	0	0.00269107	0.000498418	0.000538507	0	0.00184417
Bacteria	Firmicutes	Clostridia	Clostridiales	Eubacteriaceae	Pseudoramibacter_Eubacterium	0.000656783	0.00267904	0	0.0110524	0.000226047	0.000908527	0	0.00375059
Bacteria	Firmicutes	Clostridia	Clostridiales	Lachnospiraceae	Other	0.031305	0.0297958	0.00574094	0.135641	0.0363738	0.0335789	0.00382653	0.146324
Bacteria	Firmicutes	Clostridia	Clostridiales	Lachnospiraceae	unclassified	0.0191814	0.0257639	0	0.0981839	0.0178595	0.0115758	0	0.0367265
Bacteria	Firmicutes	Clostridia	Clostridiales	Lachnospiraceae	Anaerostipes	0.000150096	0.00043575	0	0.0017326	3.67602e-05	7.67083e-05	0	0.000228432
Bacteria	Firmicutes	Clostridia	Clostridiales	Lachnospiraceae	Blautia	0.211666	0.1444	0.031109	0.62259	0.262955	0.191022	0.0551245	0.710816
Bacteria	Firmicutes	Clostridia	Clostridiales	Lachnospiraceae	Coprococcus	0.0666416	0.0661	0.00171927	0.232604	0.0867031	0.078356	0.00246132	0.313211
Bacteria	Firmicutes	Clostridia	Clostridiales	Lachnospiraceae	Dorea	0.0163273	0.011739	0.00242066	0.0400344	0.0176169	0.0116827	0.0012549	0.0474351
Bacteria	Firmicutes	Clostridia	Clostridiales	Lachnospiraceae	Lachnobacterium	2.48484e-05	6.17688e-05	0	0.000227015	3.52171e-05	7.25202e-05	0	0.000243339
Bacteria	Firmicutes	Clostridia	Clostridiales	Lachnospiraceae	Lachnospira	0.000517971	0.000779589	0	0.00317821	0.000733355	0.00169186	0	0.0067982
Bacteria	Firmicutes	Clostridia	Clostridiales	Lachnospiraceae	Roseburia	0.013322	0.0296554	0.000624498	0.126175	0.0143412	0.0259315	0.00042517	0.107755
Bacteria	Firmicutes	Clostridia	Clostridiales	Lachnospiraceae	[Ruminococcus]	0.0273654	0.0249293	0.00322928	0.0844349	0.0240411	0.0239247	0.00226757	0.100732
Bacteria	Firmicutes	Clostridia	Clostridiales	Peptococcaceae	Peptococcus	9.89729e-05	0.000230976	0	0.000859634	0.000134306	0.000531725	0	0.00219608
Bacteria	Firmicutes	Clostridia	Clostridiales	Peptostreptococcaceae	unclassified	0.000251862	0.000618719	0	0.00256712	0.000158882	0.000384113	0	0.00155176
Bacteria	Firmicutes	Clostridia	Clostridiales	Peptostreptococcaceae	Peptostreptococcus	8.49315e-06	3.50181e-05	0	0.000144383	4.17959e-06	1.72329e-05	0	7.1053e-05
Bacteria	Firmicutes	Clostridia	Clostridiales	Ruminococcaceae	Other	0.00516238	0.00398342	0.000159312	0.0150818	0.00522626	0.0045485	0.000204082	0.0146611
Bacteria	Firmicutes	Clostridia	Clostridiales	Ruminococcaceae	unclassified	0.000579522	0.000712924	0	0.00273907	0.000931962	0.00150956	0	0.00489929
Bacteria	Firmicutes	Clostridia	Clostridiales	Ruminococcaceae	Faecalibacterium	0.0222226	0.0523147	0	0.221112	0.0225698	0.055236	0.000204082	0.234594
Bacteria	Firmicutes	Clostridia	Clostridiales	Ruminococcaceae	Oscillospira	0.00338247	0.00458453	0	0.0167485	0.00316095	0.00349334	0	0.0129075
Bacteria	Firmicutes	Clostridia	Clostridiales	Ruminococcaceae	Ruminococcus	0.0274538	0.0216995	0	0.0700603	0.0264762	0.0277448	0.000204082	0.112841
Bacteria	Firmicutes	Clostridia	Clostridiales	Veillonellaceae	Dialister	0.000384933	0.00121251	0	0.00499599	5.23518e-05	0.000125712	0	0.000486677
Bacteria	Firmicutes	Clostridia	Clostridiales	Veillonellaceae	Megamonas	0.000107677	0.000443964	0	0.00183051	2.56245e-05	0.000105652	0	0.000435616
Bacteria	Firmicutes	Clostridia	Clostridiales	Veillonellaceae	Phascolarctobacterium	0.000131152	0.000293516	0	0.00107643	9.24271e-05	0.00017308	0	0.000653239
Bacteria	Firmicutes	Clostridia	Clostridiales	Veillonellaceae	Veillonella	1.09551e-05	4.51691e-05	0	0.000186237	0	0	0	0
Bacteria	Firmicutes	Clostridia	Clostridiales	[Mogibacteriaceae]	unclassified	0.00193424	0.00192837	0	0.00828604	0.00318763	0.0077389	0	0.0328337
Bacteria	Firmicutes	Clostridia	Clostridiales	[Mogibacteriaceae]	Mogibacterium	1.04958e-05	4.32752e-05	0	0.000178428	0	0	0	0
Bacteria	Firmicutes	Clostridia	Clostridiales	[Tissierellaceae]	1_68	7.91064e-06	3.26164e-05	0	0.000134481	1.0848e-05	4.47276e-05	0	0.000184417
Bacteria	Firmicutes	Clostridia	Clostridiales	[Tissierellaceae]	Anaerococcus	0.000138768	0.00019662	0	0.000577534	6.55629e-05	8.56443e-05	0	0.000228432
Bacteria	Firmicutes	Clostridia	Clostridiales	[Tissierellaceae]	Finegoldia	3.53999e-05	0.000101898	0	0.00035727	3.04802e-05	9.9285e-05	0	0.000399202
Bacteria	Firmicutes	Clostridia	Clostridiales	[Tissierellaceae]	Parvimonas	0	0	0	0	1.74758e-05	7.20546e-05	0	0.000297089
Bacteria	Firmicutes	Clostridia	Clostridiales	[Tissierellaceae]	Peptoniphilus	0.000421902	0.000774928	0	0.00250089	0.000151592	0.000154239	0	0.000532269
Bacteria	Firmicutes	Clostridia	Clostridiales	[Tissierellaceae]	WAL_1855D	1.54984e-05	4.39784e-05	0	0.000144383	5.42402e-06	2.23638e-05	0	9.22084e-05
Bacteria	Firmicutes	Erysipelotrichi	Erysipelotrichales	Erysipelotrichaceae	Other	0.000812131	0.000727132	0	0.00242066	0.000550941	0.000621832	0	0.00247574
Bacteria	Firmicutes	Erysipelotrichi	Erysipelotrichales	Erysipelotrichaceae	unclassified	0.00636616	0.00847599	0	0.0267644	0.00334348	0.0031464	6.15385e-05	0.0104082
Bacteria	Firmicutes	Erysipelotrichi	Erysipelotrichales	Erysipelotrichaceae	Bulleidia	7.19202e-06	2.96535e-05	0	0.000122264	4.17959e-06	1.72329e-05	0	7.1053e-05
Bacteria	Firmicutes	Erysipelotrichi	Erysipelotrichales	Erysipelotrichaceae	Catenibacterium	0.00192223	0.00792557	0	0.032678	0.000358743	0.00147913	0	0.00609862
Bacteria	Firmicutes	Erysipelotrichi	Erysipelotrichales	Erysipelotrichaceae	Coprobacillus	0.000259585	0.000742963	0	0.0030349	2.80205e-05	5.3738e-05	0	0.000162496
Bacteria	Firmicutes	Erysipelotrichi	Erysipelotrichales	Erysipelotrichaceae	[Eubacterium]	0.0122309	0.0242128	0	0.0914444	0.0112878	0.0214036	0	0.067869
Bacteria	Firmicutes	Erysipelotrichi	Erysipelotrichales	Erysipelotrichaceae	cc_115	4.25056e-06	1.75255e-05	0	7.22596e-05	6.14345e-06	2.53301e-05	0	0.000104439
Bacteria	Proteobacteria	Alphaproteobacteria	Other	Other	Other	0	0	0	0	1.39956e-05	5.77054e-05	0	0.000237925
Bacteria	Proteobacteria	Alphaproteobacteria	RF32	unclassified	unclassified	2.75101e-05	6.68495e-05	0	0.000227015	0.000112052	0.00028404	0	0.000973354
Bacteria	Proteobacteria	Alphaproteobacteria	Rhizobiales	Rhizobiaceae	Rhizobium	0.000102838	0.000424013	0	0.00174825	1.84544e-05	7.60896e-05	0	0.000313725
Bacteria	Proteobacteria	Alphaproteobacteria	Sphingomonadales	Sphingomonadaceae	Novosphingobium	0	0	0	0	8.95813e-06	3.69353e-05	0	0.000152288
Bacteria	Proteobacteria	Betaproteobacteria	Burkholderiales	Alcaligenaceae	Sutterella	0.000184227	0.00026249	0	0.000897022	0.000164972	0.0001637	0	0.000594813
Bacteria	Proteobacteria	Betaproteobacteria	Burkholderiales	Comamonadaceae	Comamonas	2.00307e-05	8.25887e-05	0	0.000340522	5.12489e-06	2.11305e-05	0	8.71232e-05
Bacteria	Proteobacteria	Deltaproteobacteria	Desulfovibrionales	Desulfovibrionaceae	Bilophila	2.88144e-05	7.07207e-05	0	0.00023818	3.21602e-05	8.87419e-05	0	0.000351617
Bacteria	Proteobacteria	Deltaproteobacteria	Desulfovibrionales	Desulfovibrionaceae	Desulfovibrio	0.000145746	0.000357764	0	0.00137293	0.00025285	0.000930593	0	0.00385895
Bacteria	Proteobacteria	Gammaproteobacteria	Other	Other	Other	8.66503e-05	0.000266763	0	0.00107585	0.000108964	0.000295686	0	0.00109804
Bacteria	Proteobacteria	Gammaproteobacteria	Enterobacteriales	Enterobacteriaceae	Other	3.96841e-05	0.000114438	0	0.000403443	0.000160967	0.000277504	0	0.000761441
Bacteria	Proteobacteria	Gammaproteobacteria	Enterobacteriales	Enterobacteriaceae	unclassified	0.00245351	0.00630773	0	0.0259548	0.00256001	0.00585974	0	0.0203922
Bacteria	Proteobacteria	Gammaproteobacteria	Pasteurellales	Pasteurellaceae	Other	5.47756e-06	2.25846e-05	0	9.31185e-05	6.9978e-06	2.88527e-05	0	0.000118963
Bacteria	Proteobacteria	Gammaproteobacteria	Pseudomonadales	Pseudomonadaceae	Pseudomonas	0.00108858	0.00439814	0	0.0181549	0.000461361	0.00190224	0	0.00784314
Bacteria	Proteobacteria	Gammaproteobacteria	Xanthomonadales	Xanthomonadaceae	Stenotrophomonas	0.00049046	0.00202222	0	0.00833782	0.000230681	0.00095112	0	0.00392157
Bacteria	TM7	TM7-3	unclassified	unclassified	unclassified	3.00692e-05	9.35458e-05	0	0.000366793	3.90866e-05	0.000102364	0	0.000365008
Bacteria	TM7	TM7-3	CW040	unclassified	unclassified	1.3832e-05	3.90815e-05	0	0.000122264	3.03812e-05	6.11135e-05	0	0.000204082
Bacteria	Tenericutes	Mollicutes	RF39	unclassified	unclassified	0.000228284	0.000661456	0	0.0026736	0.00034533	0.000736785	0	0.00261296
Bacteria	Tenericutes	RF3	ML615J-28	unclassified	unclassified	2.06556e-05	4.68959e-05	0	0.000144519	8.61468e-05	0.000241693	0	0.000951701
Bacteria	Verrucomicrobia	Other	Other	Other	Other	2.11096e-05	4.97505e-05	0	0.000164339	1.12683e-05	3.19563e-05	0	0.000104439
Bacteria	Verrucomicrobia	Verrucomicrobiae	Verrucomicrobiales	Verrucomicrobiaceae	Akkermansia	0.0253577	0.0399767	0	0.146405	0.0127435	0.0131107	0	0.0426318
