# Supplementary material for: Fecal Bacterial Community Changes Associated with Isoflavone Metabolites in Postmenopausal Women after Soy Bar Consumption
Source: PLoS One. 2014 Oct 1;9(10):e108924. doi: 10.1371/journal.pone.0108924 (PMC4182758; doi:10.1371/journal.pone.0108924)
Supplement: Table S4 — Correlations between average proportion of genera with isoflavones and isoflavone metabolites in fecal samples of postmenopausal women. (XLSX) [file pone.0108924.s004.xlsx]

## Sheet: Table S4
Table S4: Correlations between average proportion of genera* with isoflavones and isoflavone metabolites in fecal samples of postmenopausal women
						Daidzein		Dihydrodaidzein		Equol		o-DMA		Genistein	*13 subjects; no 346	6-OH-o-DMA		Glycitein		Formononetin		Biochanin A
						Kendall's tau	p-value	Kendall's tau	p-value	Kendall's tau	p-value	Kendall's tau	p-value	Kendall's tau	p-value	Kendall's tau	p-value	Kendall's tau	p-value	Kendall's tau	p-value	Kendall's tau	p-value
Archaea	Euryarchaeota	Methanobacteria	Methanobacteriales	Methanobacteriaceae	Methanobrevibacter					-0.52414	0.0090234
Bacteria	Actinobacteria	Actinobacteria	Actinomycetales	Corynebacteriaceae	Corynebacterium			-0.40942	0.041385					-0.60849	0.0037843
Bacteria	Actinobacteria	Actinobacteria	Actinomycetales	Micrococcaceae	Rothia					0.40992	0.04114											0.44061	0.02816
Bacteria	Actinobacteria	Actinobacteria	Bifidobacteriales	Bifidobacteriaceae	Bifidobacterium			-0.55874	0.0053774
Bacteria	Actinobacteria	Actinobacteria	Bifidobacteriales	Bifidobacteriaceae	Other			-0.40992	0.04114	0.43819	0.029039	-0.38165	0.057265									0.41219	0.040031
Bacteria	Actinobacteria	Coriobacteriia	Coriobacteriales	Coriobacteriaceae	Adlercreutzia					-0.45055	0.024798
Bacteria	Actinobacteria	Coriobacteriia	Coriobacteriales	Coriobacteriaceae	Atopobium			-0.38437	0.055511											0.41931	0.036714	0.3865	0.054171
Bacteria	Actinobacteria	Coriobacteriia	Coriobacteriales	Coriobacteriaceae	Collinsella					0.53639	0.0075362					0.35759	0.074839					0.41576	0.038339
Bacteria	Actinobacteria	Coriobacteriia	Coriobacteriales	Coriobacteriaceae	Slackia	-0.46368	0.02089
Bacteria	Actinobacteria	Other	Other	Other	Other							-0.40094	0.045782							-0.426	0.033818
Bacteria	Firmicutes	Bacilli	Lactobacillales	Streptococcaceae	Lactococcus					0.40229	0.045056
Bacteria	Firmicutes	Bacilli	Lactobacillales	Streptococcaceae	Streptococcus									0.4359	0.038051			0.40659	0.04281
Bacteria	Firmicutes	Bacilli	Lactobacillales	Other	Other													0.45055	0.024798
Bacteria	Firmicutes	Bacilli	Other	Other	Other					0.40094	0.045782
Bacteria	Firmicutes	Clostridia	Clostridiales	[Tissierellaceae]	Anaerococcus	0.32511	0.10532											0.46646	0.020137
Bacteria	Firmicutes	Clostridia	Clostridiales	[Tissierellaceae]	Finegoldia							0.39835	0.047202	-0.40136	0.056138					0.44028	0.02828
Bacteria	Firmicutes	Clostridia	Clostridiales	[Tissierellaceae]	Peptoniphilus					-0.39796	0.047418	0.46618	0.020211
Bacteria	Firmicutes	Clostridia	Clostridiales	Christensenellaceae	Christensenella									-0.45334	0.030982			-0.38437	0.055511			-0.43921	0.028668
Bacteria	Firmicutes	Clostridia	Clostridiales	Clostridiaceae	Clostridium	-0.43096	0.031797
Bacteria	Firmicutes	Clostridia	Clostridiales	Eubacteriaceae	Anaerofustis											0.40229	0.045056
Bacteria	Firmicutes	Clostridia	Clostridiales	Eubacteriaceae	Pseudoramibacter_Eubacterium			0.39835	0.047202
Bacteria	Firmicutes	Clostridia	Clostridiales	Lachnospiraceae	[Ruminococcus]					-0.40659	0.04281
Bacteria	Firmicutes	Clostridia	Clostridiales	Lachnospiraceae	Dorea							0.40659	0.04281
Bacteria	Firmicutes	Clostridia	Clostridiales	Peptostreptococcaceae		-0.43819	0.029039	-0.46646	0.020137					-0.48038	0.022254			-0.40992	0.04114
Bacteria	Firmicutes	Clostridia	Clostridiales	Ruminococcaceae	Oscillospira							0.47253	0.018571							0.42857	0.032757
Bacteria	Firmicutes	Clostridia	Clostridiales	Ruminococcaceae	Other							0.40659	0.04281
Bacteria	Firmicutes	Clostridia	Clostridiales	Ruminococcaceae	Ruminococcus							0.45055	0.024798							0.495	0.014
Bacteria	Firmicutes	Clostridia	Clostridiales	Veillonellaceae	Dialister	0.52414	0.0090234							0.54302	0.0097642			0.4892	0.014806			0.49191	0.014262
Bacteria	Firmicutes	Erysipelotrichi	Erysipelotrichales	Erysipelotrichaceae	Other							0.45055	0.024798
Bacteria	Proteobacteria	Gammaproteobacteria	Enterobacteriales	Enterobacteriaceae						-0.38301	0.056383											-0.53121	0.0081357
Bacteria	Verrucomicrobia	Other	Other	Other	Other	-0.44028	0.02828					-0.39835	0.047202			-0.48221	0.016294			-0.39835	0.047202
	*Table includes only taxa that significantly correlated with at least one metabolite
	Yellow highlights the 17 taxa that significantly correlated positively with at least one metabolite
